# Supplementary material for: The NEDD8-activating enzyme inhibitor MLN4924 induces G2 arrest and apoptosis in T-cell acute lymphoblastic leukemia
Source: Oncotarget. 2016 Mar 14;7(17):23812–24. doi: 10.18632/oncotarget.8068 (PMC5029665; doi:10.18632/oncotarget.8068)
Supplement: Supplementary file 2 [file oncotarget-07-23812-s002.xlsx]

## Sheet: Sheet1
	D0 15:14	MLN4924 60mg/kg	14476		14481		14479		14482		14486		14478			DEGREE	MEASURMENT		NUMBER
			Length (mm)	Width (mm)	Length	Width	Length	Width	Length	Width	Length	Width	Length	Width			Length	Width	MLN4924	DMSO
		LIFT UP	20.33	11.9	18.85	16.36	na	na	na	na	15.94	14.4	15.36	15.23		Large-sized	> 20	20>, > 10	1	1
		RIGHT UP	12.19	10.18	11.81	6.66	na	na	na	na	na	na	na	na			20>, > 15	20>, > 15	2	1
		LEFT DOWN	9.12	8	8.27	7.01	6.51	6.51	4.45	4.45	na	na	na	na		Middle-sized	20>, > 15	15>, > 10	2	3
		RIGHT DOWN	9	6.26	17.92	12.94	13.2	7.49	11.75	8.86	8.72	8.72	na	na			15>, > 10	15>, > 10	1	3
		DMSO	14477		14480		14484		14485		14487		14483				15>, > 10	10>, > 5	3	2
			Length	Width	Length	Width	Length	Width	Length	Width	Length	Width	Length	Width		Small-sized	10>, > 5	10>, > 5	5	3
		LIFT UP	14.82	12.57	10.95	8.44	na	na	15.72	12.2	na	na	na	na			5>, > 0	5>, > 0	1	1
		RIGHT UP	12.67	10.6	na	na	na	na	na	na	17.83	15.92	na	na
		LEFT DOWN	13.32	10.23	15.09	8.53	16.89	10.92	na	na	3.82	3.82	8.2	8.2
		RIGHT DOWN	13.12	9.31	16.71	11.36	27.13	17.1	5.59	5.59	na	na	na	na
	D1 15:15	MLN4924 60mg/kg	14476		14481		14479		14482		14486		14478
			Length (mm)	Width (mm)	Length	Width	Length	Width	Length	Width	Length	Width	Length	Width
		LIFT UP	23.58	13.37	22.09	18.44	na	na	na	na	17.8	14.35	17.45	16.33
		RIGHT UP	11.51	11.17	13.94	13.54	na	na	na	na	na	na	na	na
		LEFT DOWN	11.66	8.58	6.32	6.32	10.85	6.99	5.17	5.17	na	na	na	na
		RIGHT DOWN	10.55	9.69	19.88	11.62	15.01	13.61	13.19	12.66	12.06	11.32	na	na
		DMSO	14477		14480		14484		14485		14487		14483
			Length	Width	Length	Width	Length	Width	Length	Width	Length	Width	Length	Width
		LIFT UP	15.9	15.25	14.55	11.74	na	na	18.49	17.62	na	na	na	na
		RIGHT UP	13.55	13.09	na	na	na	na	na	na	22.19	14.48	na	na
		LEFT DOWN	14.16	8.68	14	7.79	19.95	11.94	5.12	5.12	5.42	5.42	16.13	13.33
		RIGHT DOWN	18.15	8.95	19.07	14.92	27.36	14.48	12.25	7.7	na	na	na	na
	D2 13:15	MLN4924 60mg/kg	14476		14481		14479		14482		14486		14478
			Length (mm)	Width (mm)	Length	Width	Length	Width	Length	Width	Length	Width	Length	Width
		LIFT UP	23.96	15.16	24.3	18.25	na	na	na	na	20	17.9	18.34	13.87
		RIGHT UP	12.35	11.51	14.95	14.11	na	na	na	na	na	na	na	na
		LEFT DOWN	13.63	7.46	∕	∕	9.07	6.17	∕	∕	na	na	na	na
		RIGHT DOWN	13.69	8.45	19.4	12.6	13.63	8.07	16.19	8.33	12.9	9.36	na	na
		DMSO	14477		14480		14484		14485		14487		14483
			Length	Width	Length	Width	Length	Width	Length	Width	Length	Width	Length	Width
		LIFT UP	15.93	10.81	13.38	9.12	na	na	27.72	19.76	na	na	na	na
		RIGHT UP	10.25	9.83	na	na	na	na	na	na	23.82	22.03	na	na
		LEFT DOWN	17.21	10.44	15.61	7.12	22.29	11.39	5.52	5.52	15.1	5.9	16.74	7.56
		RIGHT DOWN	18.25	10.48	20.64	12.73	27.36	14.59	16.74	7.56	14.03	5.45	na	na
	D3 13:16	MLN4924 60mg/kg	14476		14481		14479		14482		14486		14478
			Length (mm)	Width (mm)	Length	Width	Length	Width	Length	Width	Length	Width	Length	Width
		LIFT UP	16.98	10.57	22	20.6	na	na	na	na	18.52	16.82	17.98	16.3
		RIGHT UP	13.7	13.28	12.1	13.6	na	na	na	na	na	na	na	na
		LEFT DOWN	14.52	8.33	∕	∕	7.78	7.78	∕	∕	na	na	na	na
		RIGHT DOWN	13.17	7.98	18.84	12.1	13.53	6.25	11.29	4.17	11.8	8.64	na	na
		DMSO	14477		14480		14484		14485		14487		14483
			Length	Width	Length	Width	Length	Width	Length	Width	Length	Width	Length	Width
		LIFT UP	19.54	15.29	13.97	10.77	7.3	7.3	23.36	22.3	na	na	na	na
		RIGHT UP	15.76	11.71	na	na	na	na	na	na	23.04	22.53	na	na
		LEFT DOWN	15.94	9.05	16.55	9.87	21.9	12.11	12.9	8.51	14.7	8.46	16.3	8.56
		RIGHT DOWN	14.05	10.74	19.29	13.84	26.36	16.33	10.4	6.85	14.35	8.95	na	na
	D4 12:18	MLN4924 60mg/kg	14476		14481		14479		14482		14486		14478
			Length (mm)	Width (mm)	Length	Width	Length	Width	Length	Width	Length	Width	Length	Width
		LIFT UP	22.15	19.16	21.88	16.67	na	na	na	na	14.4	13.4	16.68	16.28
		RIGHT UP	11.6	8.51	11.77	10.56	na	na	na	na	na	na	na	na
		LEFT DOWN	13.37	8.23	∕	∕	6.32	6.32	∕	∕	na	na	na	na
		RIGHT DOWN	11.15	7.23	17.28	8.88	13.59	6.61	∕	∕	6.21	6.21	na	na
		DMSO	14477		14480		14484		14485		14487		14483
			Length	Width	Length	Width	Length	Width	Length	Width	Length	Width	Length	Width
		LIFT UP	22.15	19.16	11.56	10.15	9.62	8.73	26.7	22.46	na	na	na	na
		RIGHT UP	14.08	12.33	na	na	11.98	7.89	na	na	24.19	18.58	na	na
		LEFT DOWN	19.62	10.97	12.72	8.95	23.27	11.96	12.06	6.19	15.19	7.06	20.02	9.29
		RIGHT DOWN	18.24	9.84	21.06	12.8	27.56	15.51	10.09	6.64	19.31	7.27	na	na
	D5 10:19	MLN4924 60mg/kg	14476		14481		14479		14482		14486		14478
			Length (mm)	Width (mm)	Length	Width	Length	Width	Length	Width	Length	Width	Length	Width
		LIFT UP	15.5	10.28	15.4	14.77	na	na	na	na	14.12	11.06	16.86	8.36
		RIGHT UP	12.55	11.6	10.72	7.99	na	na	na	na	na	na	na	na
		LEFT DOWN	15.58	8.35	∕	∕	∕	∕	∕	∕	na	na	na	na
		RIGHT DOWN	12.3	8.74	16.68	7.19	13.89	5.96	∕	∕	∕	∕	na	na
		DMSO	14477		14480		14484		14485		14487		14483
			Length	Width	Length	Width	Length	Width	Length	Width	Length	Width	Length	Width
		LIFT UP	20.73	18.32	12.12	10.62	15.17	13.86	24.06	20.43	na	na	na	na
		RIGHT UP	14.52	11.64	11.59	9.6	11.24	11.22	na	na	23.7	23.26	na	na
		LEFT DOWN	20.59	10.98	18.93	11.44	24.53	12.62	11.64	11.09	14.39	8.3	18.42	8.87
		RIGHT DOWN	28.74	10.22	21.12	12.63	30	16.2	10.2	7.17	17.85	8.44	na	na
	D6 10:20	MLN4924 60mg/kg	14476		14481		14479		14482		14486		14478
			Length (mm)	Width (mm)	Length	Width	Length	Width	Length	Width	Length	Width	Length	Width
		LIFT UP	15.33	11.65	16.39	12.94	na	na	na	na	15.27	10.65	16.12	9.11
		RIGHT UP	12.27	9.71	9.64	8.23	na	na	na	na	na	na	na	na
		LEFT DOWN	15.3	8.86	∕	∕	∕	∕	∕	∕	na	na	na	na
		RIGHT DOWN	15.59	7.78	16.75	8.34	11.08	5.01	∕	∕	∕	∕	na	na
		DMSO	14477		14480		14484		14485		14487		14483
			Length	Width	Length	Width	Length	Width	Length	Width	Length	Width	Length	Width
		LIFT UP	20.48	20.39	13.24	11.73	15.87	15.47	23.81	23.75	na	na	na	na
		RIGHT UP	18.29	14	13.7	7.04	13.78	11.4	na	na	25.78	21.89	10.5	9.24
		LEFT DOWN	21.45	9.81	18.48	11.4	20.71	10.7	15.53	8.4	16.9	9.12	20.22	10.42
		RIGHT DOWN	28.74	16.79	21.85	11.88	27.94	15.82	14.25	6.73	21.62	10.36	na	na
	D7 10:20	MLN4924 60mg/kg	14476		14481		14479		14482		14486		14478
			Length (mm)	Width (mm)	Length	Width	Length	Width	Length	Width	Length	Width	Length	Width
		LIFT UP	15.39	11.3	13.26	11.33	na	na	na	na	15.8	9.75	15.15	8.61
		RIGHT UP	11.21	9.51	9.14	7.16	na	na	na	na	na	na	na	na
		LEFT DOWN	13.43	8.62	∕	∕	∕	∕	∕	∕	na	na	na	na
		RIGHT DOWN	15.64	7.58	15.89	8.33	10.93	4.53	∕	∕	∕	∕	na	na
		DMSO	14477		14480		14484		14485		14487		14483
			Length	Width	Length	Width	Length	Width	Length	Width	Length	Width	Length	Width
		LIFT UP	22.92	21.8	13.9	12.6	16.64	16.34	25.15	24.12	na	na	na	na
		RIGHT UP	17.86	14.37	14.14	8.36	14.75	12.39	na	na	25.35	21.92	11.37	9.5
		LEFT DOWN	23.6	10.27	19.86	13.72	22	12.33	14.93	10.35	17.85	9.34	23.64	10.95
		RIGHT DOWN	30.63	16.34	22.13	12.93	30.24	16.4	13.99	7.11	21.62	10.82	na	na
